# Supplementary material for: Recombinant Peptide Production Softens Escherichia coli Cells and Increases Their Size during C-Limited Fed-Batch Cultivation
Source: Int J Mol Sci. 2023 Jan 30;24(3):2641. doi: 10.3390/ijms24032641 (PMC9916741; doi:10.3390/ijms24032641)
Supplement: Supplementary file 1 [file ijms-24-02641-s001.zip]

Archive with 1 entries (1 files):
- ijms-1867875-supplementary.pdf
